# Supplementary material for: Mitochondrial DNA mutations in Medulloblastoma
Source: Acta Neuropathol Commun. 2023 Jul 27;11:124. doi: 10.1186/s40478-023-01602-0 (PMC10373251; doi:10.1186/s40478-023-01602-0)
Supplement: Supplementary file 2 — Additional file 2. Table S1. Results of Fisher’s exact tests comparing MB groups in the ICGC cohort are shown regarding an enrichment of samples harbouring a mutation in general and an enrichment of mutations in one area of the mtDNA. For both versions, statistical analysis was conducted one time considering all variants, regardless of heteroplasmy, and one time including only variants with at least 50% heteroplasmy. Adjustment of p-values was conducted using Bonferroni correction. MB Medulloblastoma, G3 Group 3, G4 Group 4, CDS Coding sequence. [file 40478_2023_1602_MOESM2_ESM.xlsx]

## Sheet: Title
Supplementary table 1 of Mitochondrial DNA mutations in Medulloblastoma
Journal: Acta Neuropathologica Communications
Viktoria LE Funke1, Sarah Sandmann2, Viktoria Melcher1, Jochen Seggewiss3, Judit Horvath3, Natalie Jäger4,5, Marcel Kool4-6, David TW Jones4,7, Stefan M Pfister4,5,8,9, Till Milde4,8-10, Stefan Rutkowski11, Martin Mynarek11,12, Julian Varghese2, Ronald Sträter1, Stephan Rust13, Anja Seelhöfer13, Janine Reunert13, Barbara Fiedler14, Ulrich Schüller11,15,16, Thorsten Marquardt13, Kornelius Kerl1
1Department of Pediatric Hematology and Oncology, University Children’s Hospital Münster, 48149 Münster, Germany
2Institute of Medical Informatics, University of Münster, 48149 Münster, Germany
3Institute of Human Genetics, University Hospital Münster, Münster, Germany
4Hopp Children's Cancer Center Heidelberg (KiTZ), Heidelberg, Germany
5Division of Pediatric Neurooncology, German Cancer Research Center (DKFZ) and German Cancer Consortium (DKTK), Heidelberg, Germany
6Princess Máxima Center for Pediatric Oncology, Utrecht, The Netherlands
7Division of Pediatric Glioma Research, German Cancer Research Center (DKFZ), Heidelberg, Germany
8Department of Pediatric Oncology, Hematology and Immunology, Heidelberg University Hospital, Heidelberg, Germany
9National Center for Tumor Diseases (NCT), Heidelberg, Germany
10Clinical Cooperation Unit Pediatric Oncology, German Cancer Research Center (DKFZ) and German Consortium for Translational Cancer Research (DKTK), Heidelberg, Germany
11Department of Pediatric Hematology and Oncology, University Medical Center Hamburg-Eppendorf, 20251 Hamburg, Germany
12Mildred Scheel Cancer Career Center HaTriCS4, University Medical Center Hamburg-Eppendorf, Hamburg, Germany
13Department of General Pediatrics, Metabolic Diseases, University Children's Hospital Münster, 48149 Münster, Germany
14Department of Neuropediatrics, University Children’s Hospital, Münster, Germany
15Research Institute Children's Cancer Center, 20251 Hamburg, Germany
16Institute of Neuropathology, University Medical Center Hamburg-Eppendorf, 20251 Hamburg, Germany
Corresponding author
Kornelius Kerl, M.D., Ph.D.
Email: kornelius.kerl@ukmuenster.de

## Sheet: sheet 1
Samples considered	MB group	Mutated		Fisher's Exact Test
		yes	no	p-value	adjusted p-value
All samples containing final variants after exclusion of benign and conflicting calls	WNT	20	36	0.09615	0.67305
	SHH	59	160
	G3	63	123
	G4	79	238
All samples containing final variants with at least 50% heteroplasmy after exclusion of benign and conflicting calls	WNT	3	53	0.3928	1.000
	SHH	22	197
	G3	20	166
	G4	23	294
Only samples with pathogenic, likely pathogenic and disease-associated variants	WNT	8	48	0.0926	0.6482
	SHH	12	207
	G3	18	168
	G4	21	296
Only samples with pathogenic, likely pathogenic and disease-associated variants with at least 50% heteroplasmy	WNT	0	56	0.3565	1.000
	SHH	2	217
	G3	4	182
	G4	9	308

## Sheet: sheet 2
Samples considered	ICGC_MB19_tumor_MT counted as	MB group	Mutation location			Fisher's Exact Test
			CDS	rRNA	tRNA	p-value	adjusted p-value
Only samples with pathogenic, likely pathogenic and disease-associated variants	CDS mutated	WNT	5	0	3	0.517	1.000
		SHH	4	1	7
		G3	11	3	4
		G4	10	2	9
	tRNA mutated	WNT	5	0	3	0.4556	1.000
		SHH	4	1	7
		G3	11	3	4
		G4	9	2	10
Only samples with pathogenic, likely pathogenic and disease-associated variants with at least 50% heteroplasmy		WNT	0	0	0	0.5838	1.000
		SHH	2	0	0
		G3	2	2	0
		G4	4	2	3
